# Supplementary material for: Optimal Pair Matching Combined with Machine Learning Predicts a Significant Reduction in Myocardial Infarction Risk in African Americans Following Omega-3 Fatty Acid Supplementation
Source: Nutrients. 2024 Sep 2;16(17):2933. doi: 10.3390/nu16172933 (PMC11397525; doi:10.3390/nu16172933)
Supplement: Supplementary file 1 [file nutrients-16-02933-s001.zip]

Archive with 1 entries (1 files):
- nutrients-3156905-supplementary.pdf
